# Supplementary material for: Cerebrospinal fluid-derived circulating tumour DNA better represents the genomic alterations of brain tumours than plasma
Source: Nat Commun. 2015 Nov 10;6:8839. doi: 10.1038/ncomms9839 (PMC5426516; doi:10.1038/ncomms9839)
Supplement: Supplementary Data 3 — Sequencing metrics for the MSK-IMPACT and breast panels. [file ncomms9839-s4.xlsx]

## Sheet: Sheet1
Supplementary Data 3.
MSK-IMPACT platform
Case	Sample	TARGET TERRITORY	TOTAL READS	PCT SELECTED BASES	MEAN TARGET COVERAGE	PCT TARGET BASES 2X	PCT TARGET BASES 10X	PCT TARGET BASES 20X	PCT TARGET BASES 30X	PCT TARGET BASES 40X	PCT TARGET BASES 50X	PCT TARGET BASES 100X
GBM1	CSF	1362579	2434776	0.732321	17.2372	0.988702	0.850446	0.355306	0.059895	0.005571	0.000448	0
	Normal	1362579	18123598	0.849405	362.909	0.994215	0.991716	0.989838	0.98807	0.985861	0.983062	0.954485
	Plasma	1362579	82510033	0.675477	364.955	0.995009	0.993346	0.991832	0.990662	0.989627	0.988432	0.979316
	Brain	1362579	23906660	0.836172	401.781	0.995009	0.9932	0.991444	0.990354	0.989122	0.987669	0.971489
GBM2	Normal	1054852	26844494	0.832741	505.79	0.993113	0.990228	0.98844	0.98633	0.984144	0.982375	0.975106
	CSF	1054852	22731796	0.668268	125.425	0.991177	0.986916	0.98278	0.97833	0.972525	0.964331	0.797083
	Plasma	1054852	14773104	0.728609	149.754	0.991073	0.986014	0.979817	0.97384	0.967589	0.960289	0.851226
	Brain	1054852	32666058	0.824185	521.754	0.993297	0.990944	0.989224	0.987452	0.985515	0.983256	0.975317
GBM3	Normal	1054852	13399832	0.770866	144.69	0.99224	0.987811	0.982451	0.977739	0.972043	0.96478	0.89266
	CSF	1054852	15769434	0.687804	101.963	0.990659	0.982626	0.972876	0.960978	0.944423	0.91702	0.450661
	Plasma	1054852	15458086	0.695007	121.918	0.991559	0.984902	0.976786	0.96927	0.960481	0.948544	0.801378
	Brain	1054852	20002342	0.862612	375.118	0.992551	0.989556	0.986194	0.982975	0.979984	0.977531	0.947579
GBM4	Normal	1054852	19620514	0.820299	358.099	0.992012	0.989437	0.986937	0.984327	0.981537	0.979409	0.964031
	CSF	1054852	26292350	0.668666	150.19	0.991709	0.986026	0.980629	0.973687	0.963076	0.946885	0.77596
	Plasma	1054852	13369706	0.72713	320.562	0.991745	0.988154	0.983731	0.979462	0.973765	0.966517	0.911162
	Brain	1054852	24825346	0.851859	545.962	0.992462	0.990106	0.988194	0.986131	0.984264	0.982326	0.973994
Medullo1	CSF	1362579	32838367	0.712443	184.204	0.99432	0.991546	0.989217	0.985958	0.982719	0.979303	0.916089
	Normal	1362579	26960471	0.534822	62.2222	0.994143	0.989742	0.982422	0.964412	0.92634	0.835069	0.007511
	Plasma	1362579	79423419	0.647045	261.714	0.99574	0.99309	0.991232	0.989583	0.98753	0.985509	0.968741
Medullo2	CSF	1362579	30488026	0.408157	35.3417	0.994066	0.974463	0.870218	0.627981	0.35006	0.154644	0.002366
	Normal	1362579	16796625	0.841123	316.437	0.994924	0.992238	0.990244	0.988016	0.985196	0.981106	0.940908
	Plasma	1362579	87836677	0.505383	136.314	0.995958	0.993805	0.991183	0.988538	0.983956	0.973943	0.794136
BMLC1	Normal	1054852	27128252	0.833221	500.42	0.993316	0.991067	0.989385	0.987358	0.985333	0.983413	0.975434
	CSF	1054852	16212782	0.221379	10.3445	0.972696	0.503391	0.040256	0.008821	0.005955	0.004326	0.000956
	Plasma	1054852	14120438	0.788069	226.715	0.990251	0.985064	0.979007	0.972875	0.966284	0.959398	0.899275
	Brain	1054852	21643774	0.786552	282.24	0.992627	0.990036	0.987068	0.983942	0.980921	0.978125	0.95586
BMLC3	Normal	1054852	25113938	0.807285	382.587	0.993066	0.99041	0.988434	0.986419	0.984375	0.981824	0.97148
	CSF	1054852	20823696	0.295223	20.1163	0.985296	0.907909	0.478884	0.108813	0.023208	0.01013	0.002284
	Plasma	1054852	10312056	0.759295	151.447	0.989928	0.984014	0.977204	0.969717	0.96125	0.948159	0.82631
	Brain	1054852	16458468	0.82709	294.596	0.992887	0.989697	0.986723	0.983334	0.980308	0.977843	0.948295
BMLC4	CSF	1362579	82266435	0.569645	194.266	0.993803	0.990429	0.9877	0.984715	0.981301	0.977317	0.911544
	Normal	1362579	12927316	0.253449	5.45556	0.888608	0.105576	0.00677	0.00301	0.00182	0.001237	0.000285
	Plasma	1362579	40720620	0.790853	429.799	0.99517	0.992717	0.991082	0.989877	0.988555	0.987119	0.97934
	Brain	1362579	42779319	0.637999	203.362	0.994667	0.992258	0.990127	0.988562	0.986455	0.983868	0.954712
BMLC5	CSF	1362579	65886735	0.745058	577.392	0.996115	0.995561	0.995112	0.994594	0.993761	0.992844	0.986375
	Normal	1362579	22856311	0.704478	133.874	0.994232	0.99138	0.988773	0.984897	0.981587	0.977416	0.881908
	Plasma	1362579	42341910	0.76379	340.197	0.995858	0.994257	0.992745	0.991512	0.990482	0.989385	0.979558
BMLC6	CSF	1362579	24929159	0.233763	10.6865	0.981278	0.533574	0.055177	0.007711	0.003615	0.00226	0.000534
	Normal	1362579	18251812	0.787711	197.611	0.994881	0.992329	0.990408	0.988018	0.984347	0.980529	0.931268
	Plasma	1362579	42806627	0.827263	668.958	0.995282	0.993113	0.99152	0.990408	0.98903	0.987714	0.981111
BMLC7	CSF	1362579	24276903	0.234806	9.50187	0.979389	0.435656	0.029418	0.005413	0.002853	0.001903	0.000604
	Normal	1362579	11257629	0.844428	208.901	0.994189	0.991077	0.98839	0.984159	0.977617	0.967365	0.871911
	Plasma	1362579	85729753	0.493517	123.668	0.994473	0.991129	0.988189	0.984117	0.979702	0.973111	0.821726
BMLC8	CSF	1362579	37260998	0.750047	297.622	0.996911	0.995568	0.994043	0.992235	0.990821	0.988786	0.960887
	Normal	1362579	13560133	0.833761	224.073	0.994832	0.991964	0.989674	0.986092	0.981471	0.974452	0.907048
	Plasma	1362579	57272117	0.827742	928.588	0.9959	0.994047	0.992654	0.991748	0.991172	0.990381	0.986493
BMBC1	Brain	1204666	18432504	0.793817	516.856	0.994501	0.993103	0.990977	0.988454	0.986532	0.984576	0.960942
	CSF	1204666	20076815	0.786103	544.718	0.994027	0.991923	0.989303	0.986778	0.983281	0.978849	0.938282
	Left lung (superior lobe)	1204666	18655905	0.78812	473.759	0.994427	0.992539	0.990576	0.988274	0.986	0.983756	0.956195
	Left lung (L1)	1204666	19711982	0.797674	561.339	0.994	0.99224	0.99047	0.98846	0.986381	0.984425	0.95991
	Left lung (L2)	1204666	20723037	0.799613	602.635	0.994294	0.992487	0.990221	0.988416	0.986821	0.984752	0.96322
	Left lung (L3)	1204666	17031925	0.753771	348.43	0.994113	0.991677	0.989362	0.986883	0.984216	0.981718	0.945744
	Normal	1204666	15426343	0.653796	391.736	0.993985	0.99131	0.988018	0.984731	0.981543	0.975908	0.93357
	Plasma	1204666	21167747	0.777451	674.065	0.99298	0.988996	0.98586	0.983658	0.981622	0.979201	0.956899
BMBC2	Liver (1)	1204666	20633327	0.800555	569.728	0.994525	0.9932	0.990985	0.988781	0.986362	0.98422	0.964537
	Liver (2)	1204666	23718755	0.802497	683.735	0.994924	0.993182	0.991321	0.989177	0.987167	0.985471	0.97055
	Liver (3)	1204666	26330997	0.796245	714.279	0.995111	0.993406	0.991728	0.989776	0.98815	0.986404	0.974917
	Left Lung	1204666	23585339	0.797548	653.244	0.995061	0.993357	0.991819	0.989478	0.987675	0.98579	0.971633
	Meninges (1)	1204666	21276596	0.803149	608.151	0.99492	0.993001	0.990745	0.988451	0.986701	0.984788	0.9668
	Meninges (2)	1204666	22448770	0.797345	605.002	0.994745	0.993256	0.990943	0.988824	0.986941	0.984907	0.966728
	Meninges (3)	1204666	26235529	0.795607	717.643	0.994779	0.993704	0.992502	0.990713	0.988564	0.98688	0.976032
	Meninges (4)	1204666	21442899	0.801085	607.348	0.994721	0.993325	0.99096	0.988752	0.986727	0.98464	0.965835
	Meninges (5)	1204666	20605732	0.799061	569.434	0.994701	0.993073	0.991028	0.988887	0.986666	0.984754	0.96479
	Pericardium implant	1204666	18692121	0.799891	534.048	0.994633	0.992559	0.990766	0.988633	0.986606	0.984109	0.962188
	Bone implant	1204666	20135147	0.799596	585.505	0.995064	0.992946	0.990672	0.988696	0.986849	0.984656	0.963772
	Plasma	1204666	26829687	0.778629	796.526	0.992616	0.989383	0.987059	0.984941	0.983007	0.981349	0.96775
	CSF	1204666	24197993	0.644254	388.561	0.993513	0.989751	0.986337	0.982836	0.978353	0.973284	0.930531
	Normal	1204666	14522314	0.804167	441.6	0.994649	0.992564	0.989499	0.98647	0.983863	0.980527	0.944091
BMBC3	Brain	1204666	22334868	0.812818	616.711	0.994726	0.991833	0.987219	0.985548	0.983804	0.981661	0.959036
	CSF	1204666	17494775	0.755679	401.696	0.993616	0.990334	0.986894	0.984099	0.980784	0.977502	0.94262
	Liver (L1)	1204666	22897203	0.798775	674.279	0.995168	0.993369	0.991528	0.98969	0.987792	0.985773	0.969272
	Liver (L2)	1204666	19414234	0.796558	579.704	0.995098	0.993587	0.991662	0.989478	0.987235	0.985107	0.963234
	Distant lymph node	810x	26509579	0.803004	809.741	0.995107	0.993994	0.992213	0.990616	0.989033	0.987448	0.978191
	Liver (L3)	1204666	22173949	0.799959	642.94	0.994987	0.993436	0.99131	0.989213	0.987162	0.985182	0.968615
	Meninges	1204666	26031096	0.768687	788.894	0.994965	0.993354	0.991722	0.989943	0.98834	0.986773	0.976069
	Normal	1204666	18282320	0.801776	563.875	0.994998	0.993397	0.991307	0.989224	0.987231	0.984954	0.964044
	Plasma	1204666	23207383	0.771737	705.543	0.99307	0.989089	0.986571	0.984353	0.982398	0.980641	0.963601
BMBC4	CSF	1204666	21324907	0.787981	611.012	0.992537	0.989556	0.986503	0.983847	0.981279	0.978416	0.956512
	Liver	1204666	21927965	0.80499	618.709	0.994519	0.993293	0.991427	0.98938	0.987284	0.985463	0.969054
	Peri-pancreatic lymph node	1204666	26336917	0.805924	769.818	0.994477	0.993178	0.991618	0.990154	0.988647	0.986995	0.976584
	Para-tracheal lymph node	1204666	24164126	0.80776	700.101	0.994445	0.992773	0.99091	0.989324	0.987743	0.986126	0.974466
	Left Lung	1204666	14857120	0.816128	451.065	0.994138	0.991295	0.98851	0.985834	0.982202	0.97835	0.941808
	Right Lung	1204666	25848834	0.809633	749.026	0.994425	0.99321	0.991835	0.989869	0.988115	0.986551	0.974805
	Meninges	1204666	20997060	0.801381	585.745	0.99431	0.992879	0.99101	0.989049	0.987309	0.985438	0.970658
	Normal	1204666	16804973	0.805645	503.665	0.994328	0.992465	0.990013	0.987723	0.985122	0.982827	0.955193
	Plasma	1204666	36021561	0.765344	993.281	0.992583	0.990023	0.988095	0.986819	0.985424	0.983756	0.973917
BMBC5	Normal	1054852	33762654	0.784064	814.35	0.99414	0.992754	0.991693	0.990621	0.989611	0.988605	0.981909
	CSF	1054852	21882140	0.460856	165.178	0.991549	0.985875	0.978847	0.970813	0.960287	0.944563	0.752765
	Plasma	1054852	13339342	0.690068	311.748	0.992624	0.988862	0.984599	0.980537	0.97642	0.971638	0.932477
	Brain (1)	1054852	32755188	0.762132	613.437	0.9936	0.99179	0.990073	0.987915	0.985315	0.983322	0.968674
	Brain (2)	1054852	26812796	0.743162	441.242	0.993334	0.991426	0.988372	0.986364	0.98458	0.98287	0.970044
	Brain (3)	1054852	27318218	0.773564	549.296	0.993768	0.992198	0.990146	0.98778	0.985544	0.983801	0.974528
BMBC6	Normal	1054852	24752410	0.668685	295.804	0.993688	0.992084	0.990515	0.988318	0.986185	0.984032	0.968891
	CSF	1054852	11396942	0.569923	108.657	0.991366	0.982552	0.971823	0.957505	0.933759	0.899516	0.58778
	Plasma	1054852	13603144	0.359342	50.2263	0.989654	0.970715	0.91406	0.798155	0.651575	0.491966	0.023698
	Brain (1)	1054852	27490168	0.710802	423.204	0.993209	0.991217	0.989187	0.986973	0.984453	0.982185	0.970458
	Brain (2)	1054852	29134122	0.720308	469.848	0.993719	0.991886	0.990123	0.987848	0.986104	0.984365	0.974449
	Brain (3)	1054852	21944878	0.731462	396.916	0.993467	0.991754	0.989274	0.987127	0.984738	0.982217	0.966428
	Gastric	1054852	25158150	0.761228	505.915	0.993879	0.992197	0.990423	0.988344	0.986575	0.984808	0.973008
	Liver (1)	1054852	24484420	0.7316	441.556	0.993695	0.991801	0.98991	0.987734	0.985881	0.984166	0.97251
	Liver (2)	1054852	26993558	0.753747	541.319	0.993438	0.992245	0.990967	0.988947	0.986888	0.985178	0.975969
	Liver (3)	1054852	26157118	0.746596	516.448	0.993756	0.992523	0.99117	0.989147	0.987432	0.986127	0.977182
	Liver (4)	1054852	23966274	0.74301	487.024	0.993272	0.991727	0.989768	0.987645	0.98562	0.983542	0.970624
	Liver (5)	1054852	24773968	0.780861	575.135	0.993458	0.992097	0.989915	0.98804	0.986102	0.984111	0.974598
	Liver (6)	1054852	28129222	0.747173	536.812	0.993615	0.991886	0.990094	0.988232	0.986458	0.984595	0.975586
BMBC7	CSF	1362579	27672152	0.764327	368.349	0.996051	0.994714	0.992927	0.990215	0.98601	0.979984	0.92128
	Normal	1362579	16929229	0.846425	284.995	0.994193	0.991569	0.990179	0.988539	0.986603	0.984173	0.959555
	Plasma	1362579	54088831	0.789176	624.61	0.995874	0.994764	0.993506	0.99238	0.991341	0.990475	0.98597
	Tumor	1362579	40791787	0.635811	189.243	0.993355	0.989712	0.985781	0.979915	0.97639	0.973801	0.910597
BMBC8	CSF	1362579	37595151	0.846482	771.281	0.995669	0.994383	0.992957	0.991623	0.990663	0.989716	0.982105
	Normal	1362579	18386036	0.666807	115.109	0.992234	0.987411	0.98216	0.978232	0.973422	0.965576	0.717326
	Plasma	1362579	54594926	0.827676	999.208	0.995091	0.993517	0.991983	0.990944	0.989925	0.989013	0.981421
	Brain	1362579	38091500	0.679053	224.86	0.994526	0.992384	0.990607	0.988964	0.98695	0.984966	0.969075
BMBC9	CSF	1362579	84854115	0.649913	348.489	0.9957	0.994793	0.993615	0.992227	0.99089	0.989561	0.970937
	Normal	1362579	14917412	0.846708	268.519	0.994321	0.992072	0.989877	0.9876	0.984488	0.979559	0.92452
	Plasma	1362579	49596271	0.438933	64.7779	0.994488	0.990262	0.981149	0.964686	0.93016	0.830651	0.032709
BMBC10	CSF	1362579	31133388	0.835608	590.062	0.996057	0.995182	0.994105	0.992831	0.991221	0.989318	0.964093
	Normal	1362579	20134637	0.815841	234.477	0.994011	0.991529	0.98958	0.987374	0.98545	0.983359	0.962375
	Plasma	1362579	39000802	0.847014	761.358	0.995388	0.993961	0.992877	0.991737	0.99093	0.990211	0.985284
Breast Panel
Case	Sample	TARGET TERRITORY	TOTAL READS	PCT SELECTED BASES	MEAN TARGET COVERAGE	PCT TARGET BASES 2X	PCT TARGET BASES 10X	PCT TARGET BASES 20X	PCT TARGET BASES 30X	PCT TARGET BASES 40X	PCT TARGET BASES 50X	PCT TARGET BASES 100X
BMBC1	Brain	1168225	32021170	0.790961	884.063	0.996232	0.994588	0.993864	0.993349	0.992923	0.99253	0.990573
	CSF	1168225	28215630	0.784904	767.435	0.99579	0.994056	0.993549	0.993142	0.992786	0.992388	0.989422
	Left lung (superior lobe)	1168225	28999179	0.785493	710.573	0.995939	0.994177	0.9935	0.993078	0.992614	0.992139	0.989339
	Left lung (L1)	1168225	32319070	0.799531	907.139	0.995775	0.994309	0.99369	0.993268	0.992989	0.992679	0.990401
	Left lung (L2)	1168225	34916153	0.801174	1015.07	0.995799	0.994308	0.993627	0.993245	0.993018	0.992668	0.990454
	Left lung (L3)	1168225	23525240	0.753293	454.956	0.995477	0.993752	0.992999	0.992489	0.991879	0.991295	0.988037
	Normal	1168225	37169406	0.80055	1093.75	0.996018	0.99457	0.993809	0.993311	0.992836	0.992438	0.990839
	Plasma	1168225	38792139	0.7925	1221.38	0.994367	0.992804	0.991829	0.991146	0.990652	0.990283	0.988482
BMBC2	Bone implant	1168225	27036012	0.674951	701.097	0.995489	0.993868	0.992922	0.99219	0.991427	0.99073	0.986289
	CSF	1168225	26366561	0.579159	429.289	0.994303	0.99261	0.991422	0.990715	0.989933	0.9892	0.982584
	Liver (1)	1168225	26876529	0.667968	655.327	0.995181	0.993681	0.993	0.992291	0.991508	0.990826	0.986805
	Liver (2)	1168225	26635641	0.678885	693.736	0.995414	0.993814	0.992841	0.992058	0.991375	0.990534	0.986575
	Liver (3)	1168225	27043233	0.670266	673.887	0.995205	0.993764	0.992915	0.992293	0.991601	0.991001	0.986982
	Left Lung	1168225	23379463	0.671575	592.205	0.995309	0.993654	0.992816	0.992144	0.991205	0.990293	0.985713
	Meninges (1)	1168225	31735925	0.792268	936.409	0.995889	0.994219	0.993406	0.993021	0.992656	0.992204	0.989678
	Meninges (2)	1168225	28193532	0.670011	686.035	0.995304	0.993805	0.993012	0.992353	0.99169	0.990978	0.986979
	Meninges (3)	1168225	26059389	0.793371	772.639	0.995564	0.994255	0.993435	0.99293	0.992464	0.991967	0.988322
	Meninges (4)	1168225	28580691	0.791474	847.36	0.99536	0.994099	0.99328	0.992746	0.992259	0.99161	0.988816
	Meninges (5)	1168225	27739719	0.78964	803.855	0.995821	0.994137	0.993441	0.992935	0.992382	0.991833	0.98857
	Normal	1168225	34188116	0.66563	863.905	0.995878	0.994185	0.99335	0.992829	0.992318	0.991944	0.989279
	Pericardium implant	1168225	25142863	0.675879	641	0.995399	0.993712	0.99294	0.992173	0.991437	0.990626	0.985927
	Plasma	1168225	32876751	0.659098	862.076	0.993209	0.991651	0.990773	0.990264	0.989857	0.989446	0.986164
BMBC3	Brain	1168225	32755946	0.797826	902.333	0.996001	0.993863	0.991798	0.99026	0.989677	0.989024	0.986198
	CSF	1168225	23989200	0.742865	527.287	0.994596	0.992617	0.992018	0.991231	0.990551	0.989945	0.986393
	Liver (L1)	1168225	31818460	0.78951	957.998	0.995941	0.99441	0.993424	0.993042	0.992691	0.992311	0.990287
	Liver (L2)	1168225	32082867	0.786353	958.508	0.996249	0.994476	0.993643	0.993138	0.99281	0.992386	0.990448
	Liver (L3)	1168225	32803794	0.786136	947.402	0.996066	0.994615	0.993545	0.99297	0.992586	0.992153	0.990384
	Distant lymph node	1168225	35860290	0.793876	1120.97	0.996121	0.994611	0.993787	0.993253	0.992901	0.992494	0.990962
	Meninges	1168225	35930945	0.79815	1161.21	0.995767	0.994489	0.993592	0.993142	0.992865	0.992458	0.990691
	Normal	1168225	42740405	0.80282	1325.06	0.996232	0.994879	0.994284	0.993856	0.993272	0.992976	0.99152
	Plasma	1168225	38730612	0.787473	1168.85	0.993826	0.99192	0.991233	0.990769	0.990362	0.989915	0.987869
BMBC4	CSF	1168225	28847170	0.712638	752.9	0.993903	0.992039	0.990952	0.990403	0.989753	0.98891	0.985294
	Liver	1168225	23007641	0.671264	576.392	0.995196	0.993428	0.992699	0.992098	0.991247	0.990117	0.985531
	Peri-pancreatic lymph node	1168225	34382286	0.715987	890.63	0.995302	0.993951	0.993208	0.992597	0.992079	0.991588	0.989518
	Para-tracheal lymph node	1168225	29072111	0.713476	750.427	0.995151	0.993578	0.992856	0.992266	0.991597	0.991003	0.988105
	Left Lung	1168225	23610552	0.718521	623.299	0.995395	0.993616	0.99264	0.991992	0.991297	0.990589	0.986305
	Right Lung	1168225	31933886	0.675755	805.854	0.995557	0.993769	0.993064	0.992489	0.991952	0.991311	0.987835
	Meninges	1168225	26907538	0.70602	668.222	0.995163	0.993708	0.992838	0.992262	0.991753	0.991108	0.98831
	Normal	1168225	32006130	0.712105	838.975	0.995218	0.993856	0.993035	0.992497	0.991961	0.991478	0.989279
	Plasma	1168225	51532834	0.674802	1238.12	0.993527	0.991696	0.990977	0.990652	0.990349	0.99009	0.988705
